# Supplementary material for: Integrated Computational Study of the Light-Activated Structure of the AppA BLUF Domain and Its Spectral Signatures
Source: J Phys Chem A. 2023 Jun 6;127(23):5065–74. doi: 10.1021/acs.jpca.3c02385 (PMC10278134; doi:10.1021/acs.jpca.3c02385)
Supplement: Supplementary file 2 — jp3c02385_si_002.zip [file jp3c02385_si_002.zip]

Archive with 3 entries (3 files):
- GLT.frcmod
- GLT.lib
- GLT.mol2
