# Supplementary material for: Integrated Computational Study of the Light-Activated Structure of the AppA BLUF Domain and Its Spectral Signatures
Source: J Phys Chem A. 2023 Jun 6;127(23):5065–74. doi: 10.1021/acs.jpca.3c02385 (PMC10278134; doi:10.1021/acs.jpca.3c02385)
Supplement: Supplementary file 2 — jp3c02385_si_002.zip [file jp3c02385_si_002.zip › GLT.frcmod]

Remark line goes here
MASS
N  14.010        0.530
H  1.008         0.161
CT 12.010        0.878
H1 1.008         0.135
HC 1.008         0.135
CM 12.010        0.360
OH 16.000        0.465
HO 1.008         0.135
n2 14.010        0.530              
C  12.010        0.616
O  16.000        0.434

BOND
H -N   434.00   1.010
CT-N   337.00   1.449
CT-H1  340.00   1.090
CT-CT  310.00   1.526
C -CT  317.00   1.522
CT-HC  340.00   1.090
CM-CT  317.00   1.510
CM-OH  384.00   1.364       same as gaff ca-oh
CM-n2  551.60   1.303       same as gaff ca-n2
HO-OH  553.00   0.960
H -n2  385.60   1.023       same as gaff hn-n2
C -O   570.00   1.229

ANGLE
H1-CT-N    50.000     109.500
CT-CT-N    80.000     109.700
C -CT-N    63.000     110.100
CT-N -H    50.000     118.040
CT-CT-HC   50.000     109.500
CT-CT-CT   40.000     109.500
CT-C -O    80.000     120.400
CT-CT-H1   50.000     109.500
C -CT-H1   50.000     109.500
C -CT-CT   63.000     111.100
CM-CT-CT   63.000     111.000
HC-CT-HC   35.000     109.500
CT-CM-OH   66.759     118.400   Calculated using gaff c3-ca-oh
CT-CM-n2   67.300     116.680   same as gaff c3-ca-nb, penalty score=  2.9
CM-CT-HC   50.000     109.500
CM-OH-HO   49.000     108.580   same as gaff ca-oh-ho
CM-n2-H    50.100     120.000   same as gaff ca-n2-hn
OH-CM-n2   73.500     117.680   same as gaff nb-ca-oh, penalty score=  2.9

DIHE
HC-CT-CT-N    9    1.400         0.000           3.000
CT-CT-CT-N    9    1.400         0.000           3.000
O -C -CT-N    6    0.000         0.000           2.000
H1-CT-N -H    6    0.000         0.000           2.000
CT-CT-N -H    6    0.000         0.000           2.000
C -CT-N -H    6    0.000         0.000           2.000
CT-CT-CT-HC   1    0.160         0.000           3.000
CM-CT-CT-CT   9    1.400         0.000           3.000
H1-CT-CT-HC   9    1.400         0.000           3.000
CT-CT-CT-H1   9    1.400         0.000           3.000
O -C -CT-H1   1    0.800         0.000          -1.000
O -C -CT-H1   1    0.000         0.000          -2.000
O -C -CT-H1   1    0.080       180.000           3.000
O -C -CT-CT   6    0.000         0.000           2.000
OH-CM-CT-CT   6    0.000         0.000           3.000
n2-CM-CT-CT   6    0.000         0.000           3.000
C -CT-CT-HC   9    1.400         0.000           3.000
HC-CT-CT-HC   1    0.150         0.000           3.000
CM-CT-CT-HC   9    1.400         0.000           3.000
C -CT-CT-CT   9    1.400         0.000           3.000
CT-CM-OH-HO   2    1.800       180.000           2.000      same as gaff X -ca-oh-X 
CT-CM-n2-H    2    8.300       180.000           2.000      same as gaff X -c2-n2-X 
OH-CM-CT-HC   6    0.000         0.000           3.000
n2-CM-CT-HC   6    0.000         0.000           3.000
OH-CM-n2-H    2    8.300       180.000           2.000      same as gaff X -c2-n2-X
n2-CM-OH-HO   2    1.800       180.000           2.000      same as gaff X -ca-oh-X

IMPROPER
CT-OH-CM-n2         1.1          180.0         2.0          Using the default value

NONBON
  N           1.8240  0.1700
  H           0.6000  0.0157
  CT          1.9080  0.1094
  H1          1.3870  0.0157
  HC          1.4870  0.0157
  CM          1.9080  0.0860
  OH          1.7210  0.2104
  HO          0.0000  0.0000
  n2          1.8240  0.1700             
  C           1.9080  0.0860
  O           1.6612  0.2100
