# Supplementary material for: Integrated Computational Study of the Light-Activated Structure of the AppA BLUF Domain and Its Spectral Signatures
Source: J Phys Chem A. 2023 Jun 6;127(23):5065–74. doi: 10.1021/acs.jpca.3c02385 (PMC10278134; doi:10.1021/acs.jpca.3c02385)
Supplement: Supplementary file 2 — jp3c02385_si_002.zip [file jp3c02385_si_002.zip › GLT.mol2]

@<TRIPOS>MOLECULE
GLT
   17    16     1     0     1 
SMALL
USER_CHARGES
@<TRIPOS>ATOM
  1 N       3.540003    1.419779    0.000002 N     1 GLT    -0.3853 ****
  2 H       3.961977    0.715775    0.591999 H     1 GLT     0.2251 ****
  3 CA      2.227390    1.087925   -0.521842 CT    1 GLT    -0.0122 ****
  4 HA      1.636524    2.011777   -0.549833 H1    1 GLT     0.0762 ****
  5 CB      2.327389    0.521745   -1.961266 CT    1 GLT     0.2074 ****
  6 HB2     2.927660    1.232003   -2.537499 HC    1 GLT    -0.0512 ****
  7 HB3     2.872484   -0.429523   -1.924247 HC    1 GLT    -0.0512 ****
  8 CG      0.967024    0.324739   -2.653448 CT    1 GLT     0.0781 ****
  9 HG2     0.344268   -0.393917   -2.118669 HC    1 GLT    -0.0050 ****
 10 HG3     0.436914    1.288045   -2.685468 HC    1 GLT    -0.0050 ****
 11 CD      1.101033   -0.181349   -4.067655 CM    1 GLT     0.5031 ****
 12 OE1     1.797248    0.706845   -4.840843 OH    1 GLT    -0.5465 ****
 13 HE22    1.884202    0.349016   -5.740389 HO    1 GLT     0.3875 ****
 14 NE2     0.607179   -1.297923   -4.424521 n2    1 GLT    -0.7886 ****
 15 HE21    0.782238   -1.501009   -5.415904 H     1 GLT     0.3580 ****
 16 C       1.620382    0.066997    0.452090 C     1 GLT     0.5200 ****
 17 O       2.335403   -0.747096    1.032123 O     1 GLT    -0.5103 ****
@<TRIPOS>BOND
    1     1     2 1
    2     1     3 1
    3     3     4 1
    4     3     5 1
    5     3    16 1
    6     5     6 1
    7     5     7 1
    8     5     8 1
    9     8     9 1
   10     8    10 1
   11     8    11 1
   12    11    12 1
   13    11    14 1
   14    12    13 1
   15    14    15 1
   16    16    17 1
@<TRIPOS>SUBSTRUCTURE
      1  GLT              1 ****               0 ****  **** 
